# Supplementary material for: A First Randomized Eight-Week Multidisciplinary Telerehabilitation Study for the Post-COVID-19 Condition: Improvements in Health- and Pain-Related Parameters
Source: J Clin Med. 2025 Jan 14;14(2):486. doi: 10.3390/jcm14020486 (PMC11766284; doi:10.3390/jcm14020486)
Supplement: Supplementary file 1 [file jcm-14-00486-s001.zip]

Archive with 1 entries (1 files):
- jcm-3310660-supplementary.pdf
